# Supplementary material for: Synthesis and Insecticidal Activity of Fire Ant Venom Alkaloid-Based 2-Methyl-6-alkyl-Δ1,6-piperideines
Source: Molecules. 2022 Feb 7;27(3):1107. doi: 10.3390/molecules27031107 (PMC8838720; doi:10.3390/molecules27031107)
Supplement: Supplementary file 1 [file molecules-27-01107-s001.zip]

Archive with 1 entries (1 files):
- molecules-1545499-supplementary.pdf
